# Supplementary material for: Do Precision and Personalised Nutrition Interventions Improve Risk Factors in Adults with Prediabetes or Metabolic Syndrome? A Systematic Review of Randomised Controlled Trials
Source: Nutrients. 2024 May 14;16(10):1479. doi: 10.3390/nu16101479 (PMC11124316; doi:10.3390/nu16101479)
Supplement: Supplementary file 1 [file nutrients-16-01479-s001.zip]

Archive with 1 entries (1 files):
- nutrients-2962180-supplementary.pdf
